# Supplementary material for: Taxon-specific redox conditions control fossilisation pathways
Source: Nat Commun. 2025 Apr 29;16:3993. doi: 10.1038/s41467-025-59372-3 (PMC12038014; doi:10.1038/s41467-025-59372-3)
Supplement: Supplementary file 4 — Source Data [file 41467_2025_59372_MOESM4_ESM.xlsx]

## Sheet: Feuil1
Sample	Time	ORP	Animal	Water	ORP_norm
S1	0	282	Snail	Freshwater	1
S3	0	266	Snail	Freshwater	1
S4	0	262	Snail	Freshwater	1
S5	0	241	Snail	Freshwater	1
S6	0	242	Snail	Freshwater	1
S7	0	244	Snail	Freshwater	1
S8	0	245	Snail	Freshwater	1
S9	0	244	Snail	Freshwater	1
S10	0	247	Snail	Freshwater	1
S11	0	247	Snail	Freshwater	1
S12	0	246	Snail	Freshwater	1
S13	0	250	Snail	Freshwater	1
S14	0	245	Snail	Freshwater	1
S15	0	244	Snail	Freshwater	1
S16	0	242	Snail	Freshwater	1
S17	0	244	Snail	Freshwater	1
S18	0	244	Snail	Freshwater	1
S19	0	243	Snail	Freshwater	1
S20	0	243	Snail	Freshwater	1
S1	1	191	Snail	Freshwater	0.677305
S3	1	185	Snail	Freshwater	0.695489
S4	1	168	Snail	Freshwater	0.641221
S5	1	166	Snail	Freshwater	0.688797
S6	1	167	Snail	Freshwater	0.690083
S7	1	171	Snail	Freshwater	0.70082
S8	1	172	Snail	Freshwater	0.702041
S9	1	175	Snail	Freshwater	0.717213
S10	1	184	Snail	Freshwater	0.744939
S11	1	193	Snail	Freshwater	0.781377
S12	1	192	Snail	Freshwater	0.780488
S13	1	160	Snail	Freshwater	0.64
S14	1	168	Snail	Freshwater	0.685714
S15	1	158	Snail	Freshwater	0.647541
S16	1	160	Snail	Freshwater	0.661157
S17	1	165	Snail	Freshwater	0.67623
S18	1	173	Snail	Freshwater	0.709016
S19	1	166	Snail	Freshwater	0.683128
S20	1	175	Snail	Freshwater	0.720165
S1	2	63	Snail	Freshwater	0.223404
S3	2	55	Snail	Freshwater	0.206767
S4	2	-45	Snail	Freshwater	-0.171756
S5	2	48	Snail	Freshwater	0.19917
S6	2	64	Snail	Freshwater	0.264463
S7	2	-69	Snail	Freshwater	-0.282787
S8	2	-30	Snail	Freshwater	-0.122449
S9	2	8	Snail	Freshwater	0.0327869
S10	2	16	Snail	Freshwater	0.0647773
S11	2	60	Snail	Freshwater	0.242915
S12	2	56	Snail	Freshwater	0.227642
S13	2	-69	Snail	Freshwater	-0.276
S14	2	-47	Snail	Freshwater	-0.191837
S15	2	-76	Snail	Freshwater	-0.311475
S16	2	-30	Snail	Freshwater	-0.123967
S17	2	-15	Snail	Freshwater	-0.0614754
S18	2	55	Snail	Freshwater	0.22541
S19	2	51	Snail	Freshwater	0.209877
S20	2	60	Snail	Freshwater	0.246914
S1	3	54	Snail	Freshwater	0.191489
S3	3	42	Snail	Freshwater	0.157895
S4	3	-76	Snail	Freshwater	-0.290076
S5	3	42	Snail	Freshwater	0.174274
S6	3	-72	Snail	Freshwater	-0.297521
S7	3	-73	Snail	Freshwater	-0.29918
S8	3	-49	Snail	Freshwater	-0.2
S9	3	-85	Snail	Freshwater	-0.348361
S10	3	-75	Snail	Freshwater	-0.303644
S11	3	-43	Snail	Freshwater	-0.174089
S12	3	14	Snail	Freshwater	0.0569106
S13	3	-81	Snail	Freshwater	-0.324
S14	3	-69	Snail	Freshwater	-0.281633
S15	3	-77	Snail	Freshwater	-0.315574
S16	3	-70	Snail	Freshwater	-0.289256
S17	3	-64	Snail	Freshwater	-0.262295
S18	3	-88	Snail	Freshwater	-0.360656
S19	3	-1	Snail	Freshwater	-0.00411523
S20	3	-18	Snail	Freshwater	-0.0740741
S1	4	25	Snail	Freshwater	0.0886525
S3	4	22	Snail	Freshwater	0.0827068
S4	4	-77	Snail	Freshwater	-0.293893
S5	4	40	Snail	Freshwater	0.165975
S6	4	-88	Snail	Freshwater	-0.363636
S7	4	-66	Snail	Freshwater	-0.270492
S8	4	-82	Snail	Freshwater	-0.334694
S9	4	-83	Snail	Freshwater	-0.340164
S10	4	-105	Snail	Freshwater	-0.425101
S11	4	-79	Snail	Freshwater	-0.319838
S12	4	4	Snail	Freshwater	0.0162602
S13	4	-57	Snail	Freshwater	-0.228
S14	4	-75	Snail	Freshwater	-0.306122
S15	4	-81	Snail	Freshwater	-0.331967
S16	4	-72	Snail	Freshwater	-0.297521
S17	4	-66	Snail	Freshwater	-0.270492
S18	4	-60	Snail	Freshwater	-0.245902
S19	4	-1	Snail	Freshwater	-0.00411523
S20	4	-29	Snail	Freshwater	-0.119342
S1	5	-5	Snail	Freshwater	-0.0177305
S3	5	-3	Snail	Freshwater	-0.0112782
S4	5	-49	Snail	Freshwater	-0.187023
S5	5	29	Snail	Freshwater	0.120332
S6	5	-33	Snail	Freshwater	-0.136364
S7	5	-26	Snail	Freshwater	-0.106557
S8	5	-49	Snail	Freshwater	-0.2
S9	5	-47	Snail	Freshwater	-0.192623
S10	5	-131	Snail	Freshwater	-0.530364
S11	5	-103	Snail	Freshwater	-0.417004
S12	5	-67	Snail	Freshwater	-0.272358
S13	5	-60	Snail	Freshwater	-0.24
S14	5	-90	Snail	Freshwater	-0.367347
S15	5	-77	Snail	Freshwater	-0.315574
S16	5	-65	Snail	Freshwater	-0.268595
S17	5	-55	Snail	Freshwater	-0.22541
S18	5	-46	Snail	Freshwater	-0.188525
S19	5	-16	Snail	Freshwater	-0.0658436
S20	5	-33	Snail	Freshwater	-0.135802
S1	6	-19	Snail	Freshwater	-0.0673759
S3	6	-16	Snail	Freshwater	-0.0601504
S4	6	-38	Snail	Freshwater	-0.145038
S5	6	-5	Snail	Freshwater	-0.0207469
S6	6	-4	Snail	Freshwater	-0.0165289
S7	6	-15	Snail	Freshwater	-0.0614754
S8	6	-66	Snail	Freshwater	-0.269388
S9	6	-53	Snail	Freshwater	-0.217213
S10	6	-59	Snail	Freshwater	-0.238866
S11	6	-72	Snail	Freshwater	-0.291498
S12	6	-60	Snail	Freshwater	-0.243902
S13	6	-49	Snail	Freshwater	-0.196
S14	6	-55	Snail	Freshwater	-0.22449
S15	6	-49	Snail	Freshwater	-0.20082
S16	6	-43	Snail	Freshwater	-0.177686
S17	6	-43	Snail	Freshwater	-0.17623
S18	6	-39	Snail	Freshwater	-0.159836
S19	6	-27	Snail	Freshwater	-0.111111
S20	6	-44	Snail	Freshwater	-0.18107
S1	7	-1	Snail	Freshwater	-0.0035461
S3	7	-12	Snail	Freshwater	-0.0451128
S4	7	-33	Snail	Freshwater	-0.125954
S5	7	-13	Snail	Freshwater	-0.0539419
S6	7	15	Snail	Freshwater	0.0619835
S7	7	-37	Snail	Freshwater	-0.151639
S8	7	-36	Snail	Freshwater	-0.146939
S9	7	-29	Snail	Freshwater	-0.118852
S10	7	-39	Snail	Freshwater	-0.157895
S11	7	-30	Snail	Freshwater	-0.121457
S12	7	20	Snail	Freshwater	0.0813008
S13	7	-31	Snail	Freshwater	-0.124
S14	7	-32	Snail	Freshwater	-0.130612
S15	7	-31	Snail	Freshwater	-0.127049
S16	7	-26	Snail	Freshwater	-0.107438
S17	7	-20	Snail	Freshwater	-0.0819672
S18	7	-3	Snail	Freshwater	-0.0122951
S19	7	-2	Snail	Freshwater	-0.00823045
S20	7	-38	Snail	Freshwater	-0.156379
C2	0	152	None	Freshwater	1
C3	0	158	None	Freshwater	1
C4	0	160	None	Freshwater	1
C5	0	160	None	Freshwater	1
C6	0	156	None	Freshwater	1
C7	0	155	None	Freshwater	1
C8	0	157	None	Freshwater	1
C2	1	168	None	Freshwater	1.10526
C3	1	170	None	Freshwater	1.07595
C4	1	169	None	Freshwater	1.05625
C5	1	168	None	Freshwater	1.05
C6	1	173	None	Freshwater	1.10897
C7	1	170	None	Freshwater	1.09677
C8	1	173	None	Freshwater	1.10191
C2	2	160	None	Freshwater	1.05263
C3	2	165	None	Freshwater	1.0443
C4	2	173	None	Freshwater	1.08125
C5	2	171	None	Freshwater	1.06875
C6	2	176	None	Freshwater	1.12821
C7	2	177	None	Freshwater	1.14194
C8	2	181	None	Freshwater	1.15287
C2	3	153	None	Freshwater	1.00658
C3	3	162	None	Freshwater	1.02532
C4	3	170	None	Freshwater	1.0625
C5	3	175	None	Freshwater	1.09375
C6	3	181	None	Freshwater	1.16026
C7	3	183	None	Freshwater	1.18065
C8	3	183	None	Freshwater	1.16561
C2	4	160	None	Freshwater	1.05263
C3	4	145	None	Freshwater	0.917722
C4	4	165	None	Freshwater	1.03125
C5	4	170	None	Freshwater	1.0625
C6	4	173	None	Freshwater	1.10897
C7	4	175	None	Freshwater	1.12903
C8	4	178	None	Freshwater	1.13376
C2	5	160	None	Freshwater	1.05263
C3	5	154	None	Freshwater	0.974684
C4	5	160	None	Freshwater	1
C5	5	167	None	Freshwater	1.04375
C6	5	170	None	Freshwater	1.08974
C7	5	172	None	Freshwater	1.10968
C8	5	175	None	Freshwater	1.11465
C2	6	104	None	Freshwater	0.684211
C3	6	106	None	Freshwater	0.670886
C4	6	117	None	Freshwater	0.73125
C5	6	158	None	Freshwater	0.9875
C6	6	168	None	Freshwater	1.07692
C7	6	163	None	Freshwater	1.05161
C8	6	158	None	Freshwater	1.00637
C2	7	160	None	Freshwater	1.05263
C3	7	142	None	Freshwater	0.898734
C4	7	142	None	Freshwater	0.8875
C5	7	145	None	Freshwater	0.90625
C6	7	148	None	Freshwater	0.948718
C7	7	148	None	Freshwater	0.954839
C8	7	147	None	Freshwater	0.936306
Sh1	0	218	Shrimp	Freshwater	1
Sh2	0	211	Shrimp	Freshwater	1
Sh3	0	211	Shrimp	Freshwater	1
Sh4	0	209	Shrimp	Freshwater	1
Sh5	0	213	Shrimp	Freshwater	1
Sh6	0	207	Shrimp	Freshwater	1
Sh7	0	196	Shrimp	Freshwater	1
Sh8	0	196	Shrimp	Freshwater	1
Sh1	1	105	Shrimp	Freshwater	0.481651
Sh2	1	95	Shrimp	Freshwater	0.450237
Sh3	1	114	Shrimp	Freshwater	0.540284
Sh4	1	95	Shrimp	Freshwater	0.454545
Sh5	1	68	Shrimp	Freshwater	0.319249
Sh6	1	81	Shrimp	Freshwater	0.391304
Sh7	1	97	Shrimp	Freshwater	0.494898
Sh8	1	100	Shrimp	Freshwater	0.510204
Sh1	2	19	Shrimp	Freshwater	0.087156
Sh2	2	-42	Shrimp	Freshwater	-0.199052
Sh3	2	2	Shrimp	Freshwater	0.00947867
Sh4	2	-21	Shrimp	Freshwater	-0.100478
Sh5	2	-74	Shrimp	Freshwater	-0.347418
Sh6	2	-43	Shrimp	Freshwater	-0.207729
Sh7	2	-36	Shrimp	Freshwater	-0.183673
Sh8	2	-108	Shrimp	Freshwater	-0.55102
Sh1	3	-46	Shrimp	Freshwater	-0.211009
Sh2	3	-155	Shrimp	Freshwater	-0.734597
Sh3	3	-65	Shrimp	Freshwater	-0.308057
Sh4	3	-115	Shrimp	Freshwater	-0.550239
Sh5	3	-147	Shrimp	Freshwater	-0.690141
Sh6	3	-172	Shrimp	Freshwater	-0.830918
Sh7	3	-110	Shrimp	Freshwater	-0.561224
Sh8	3	-137	Shrimp	Freshwater	-0.69898
Sh1	4	-54	Shrimp	Freshwater	-0.247706
Sh2	4	-139	Shrimp	Freshwater	-0.658768
Sh3	4	-28	Shrimp	Freshwater	-0.132701
Sh4	4	-247	Shrimp	Freshwater	-1.18182
Sh5	4	-134	Shrimp	Freshwater	-0.629108
Sh6	4	-311	Shrimp	Freshwater	-1.50242
Sh7	4	-97	Shrimp	Freshwater	-0.494898
Sh8	4	-137	Shrimp	Freshwater	-0.69898
Sh1	5	-245	Shrimp	Freshwater	-1.12385
Sh2	5	-161	Shrimp	Freshwater	-0.763033
Sh3	5	-192	Shrimp	Freshwater	-0.909953
Sh4	5	-120	Shrimp	Freshwater	-0.574163
Sh5	5	-175	Shrimp	Freshwater	-0.821596
Sh6	5	-187	Shrimp	Freshwater	-0.903382
Sh7	5	-216	Shrimp	Freshwater	-1.10204
Sh8	5	-296	Shrimp	Freshwater	-1.5102
Sh1	6	6	Shrimp	Freshwater	0.0275229
Sh2	6	-207	Shrimp	Freshwater	-0.981043
Sh3	6	-43	Shrimp	Freshwater	-0.203791
Sh4	6	-92	Shrimp	Freshwater	-0.440191
Sh5	6	-90	Shrimp	Freshwater	-0.422535
Sh6	6	-116	Shrimp	Freshwater	-0.560386
Sh7	6	-142	Shrimp	Freshwater	-0.72449
Sh8	6	-242	Shrimp	Freshwater	-1.23469
Sh1	7	28	Shrimp	Freshwater	0.12844
Sh2	7	-102	Shrimp	Freshwater	-0.483412
Sh3	7	35	Shrimp	Freshwater	0.165877
Sh4	7	-102	Shrimp	Freshwater	-0.488038
Sh5	7	-47	Shrimp	Freshwater	-0.220657
Sh6	7	-149	Shrimp	Freshwater	-0.719807
Sh7	7	-76	Shrimp	Freshwater	-0.387755
Sh8	7	-165	Shrimp	Freshwater	-0.841837
St1	0	141	Starfish	Freshwater	1
St2	0	133	Starfish	Freshwater	1
St1	1	126	Starfish	Freshwater	0.893617
St2	1	136	Starfish	Freshwater	1.02256
St1	2	108	Starfish	Freshwater	0.765957
St2	2	122	Starfish	Freshwater	0.917293
St1	3	70	Starfish	Freshwater	0.496454
St2	3	87	Starfish	Freshwater	0.654135
St1	4	61	Starfish	Freshwater	0.432624
St2	4	85	Starfish	Freshwater	0.639098
St1	5	45	Starfish	Freshwater	0.319149
St2	5	89	Starfish	Freshwater	0.669173
St1	6	34	Starfish	Freshwater	0.241135
St2	6	80	Starfish	Freshwater	0.601504
St1	7	4	Starfish	Freshwater	0.0283688
St2	7	5	Starfish	Freshwater	0.037594
St3	0	170	Starfish	Freshwater	1
St4	0	156	Starfish	Freshwater	1
St3	1	116	Starfish	Freshwater	0.682353
St4	1	110	Starfish	Freshwater	0.705128
St3	2	140	Starfish	Freshwater	0.823529
St4	2	136	Starfish	Freshwater	0.871795
St3	3	147	Starfish	Freshwater	0.864706
St4	3	120	Starfish	Freshwater	0.769231
St3	4	67	Starfish	Freshwater	0.394118
St4	4	53	Starfish	Freshwater	0.339744
St3	5	51	Starfish	Freshwater	0.3
St4	5	65	Starfish	Freshwater	0.416667
St3	6	13	Starfish	Freshwater	0.0764706
St4	6	32	Starfish	Freshwater	0.205128
St3	7	8	Starfish	Freshwater	0.0470588
St4	7	24	Starfish	Freshwater	0.153846
St5	0	142	Starfish	Freshwater	1
St5	1	143	Starfish	Freshwater	1.00704
St5	2	116	Starfish	Freshwater	0.816901
St5	3	91	Starfish	Freshwater	0.640845
St5	4	89	Starfish	Freshwater	0.626761
St5	5	68	Starfish	Freshwater	0.478873
St5	6	48	Starfish	Freshwater	0.338028
St5	7	-18	Starfish	Freshwater	-0.126761
St6	0	272	Starfish	Freshwater	1
St7	0	210	Starfish	Freshwater	1
St8	0	201	Starfish	Freshwater	1
St6	1	124	Starfish	Freshwater	0.455882
St7	1	111	Starfish	Freshwater	0.528571
St8	1	102	Starfish	Freshwater	0.507463
St6	2	96	Starfish	Freshwater	0.352941
St7	2	86	Starfish	Freshwater	0.409524
St8	2	70	Starfish	Freshwater	0.348259
St6	3	99	Starfish	Freshwater	0.363971
St7	3	98	Starfish	Freshwater	0.466667
St8	3	96	Starfish	Freshwater	0.477612
St6	4	32	Starfish	Freshwater	0.117647
St7	4	27	Starfish	Freshwater	0.128571
St8	4	30	Starfish	Freshwater	0.149254
St6	5	40	Starfish	Freshwater	0.147059
St7	5	38	Starfish	Freshwater	0.180952
St8	5	45	Starfish	Freshwater	0.223881
St6	6	-13	Starfish	Freshwater	-0.0477941
St7	6	-18	Starfish	Freshwater	-0.0857143
St8	6	-15	Starfish	Freshwater	-0.0746269
St6	7	-31	Starfish	Freshwater	-0.113971
St7	7	-21	Starfish	Freshwater	-0.1
St8	7	-33	Starfish	Freshwater	-0.164179
Pl1	0	193	Planaria	Freshwater	1
Pl2	0	216	Planaria	Freshwater	1
Pl3	0	207	Planaria	Freshwater	1
Pl4	0	211	Planaria	Freshwater	1
Pl5	0	203	Planaria	Freshwater	1
Pl6	0	201	Planaria	Freshwater	1
Pl7	0	204	Planaria	Freshwater	1
Pl8	0	205	Planaria	Freshwater	1
Pl1	1	160	Planaria	Freshwater	0.829016
Pl2	1	196	Planaria	Freshwater	0.907407
Pl3	1	194	Planaria	Freshwater	0.937198
Pl4	1	201	Planaria	Freshwater	0.952607
Pl5	1	195	Planaria	Freshwater	0.960591
Pl6	1	197	Planaria	Freshwater	0.9801
Pl7	1	193	Planaria	Freshwater	0.946078
Pl8	1	198	Planaria	Freshwater	0.965854
Pl1	2	153	Planaria	Freshwater	0.792746
Pl2	2	191	Planaria	Freshwater	0.884259
Pl3	2	196	Planaria	Freshwater	0.94686
Pl4	2	180	Planaria	Freshwater	0.853081
Pl5	2	198	Planaria	Freshwater	0.975369
Pl6	2	194	Planaria	Freshwater	0.965174
Pl7	2	192	Planaria	Freshwater	0.941176
Pl8	2	200	Planaria	Freshwater	0.97561
Pl1	3	160	Planaria	Freshwater	0.829016
Pl2	3	192	Planaria	Freshwater	0.888889
Pl3	3	197	Planaria	Freshwater	0.951691
Pl4	3	163	Planaria	Freshwater	0.772512
Pl5	3	180	Planaria	Freshwater	0.8867
Pl6	3	178	Planaria	Freshwater	0.885572
Pl7	3	183	Planaria	Freshwater	0.897059
Pl8	3	196	Planaria	Freshwater	0.956098
Pl1	4	149	Planaria	Freshwater	0.772021
Pl2	4	187	Planaria	Freshwater	0.865741
Pl3	4	193	Planaria	Freshwater	0.932367
Pl4	4	178	Planaria	Freshwater	0.843602
Pl5	4	196	Planaria	Freshwater	0.965517
Pl6	4	178	Planaria	Freshwater	0.885572
Pl7	4	194	Planaria	Freshwater	0.95098
Pl8	4	185	Planaria	Freshwater	0.902439
Pl1	5	161	Planaria	Freshwater	0.834197
Pl2	5	190	Planaria	Freshwater	0.87963
Pl3	5	193	Planaria	Freshwater	0.932367
Pl4	5	168	Planaria	Freshwater	0.796209
Pl5	5	178	Planaria	Freshwater	0.876847
Pl6	5	161	Planaria	Freshwater	0.800995
Pl7	5	180	Planaria	Freshwater	0.882353
Pl8	5	185	Planaria	Freshwater	0.902439
Pl1	6	79	Planaria	Freshwater	0.409326
Pl2	6	124	Planaria	Freshwater	0.574074
Pl3	6	145	Planaria	Freshwater	0.700483
Pl4	6	129	Planaria	Freshwater	0.611374
Pl5	6	145	Planaria	Freshwater	0.714286
Pl6	6	147	Planaria	Freshwater	0.731343
Pl7	6	152	Planaria	Freshwater	0.745098
Pl8	6	155	Planaria	Freshwater	0.756098
Pl1	7	162	Planaria	Freshwater	0.839378
Pl2	7	178	Planaria	Freshwater	0.824074
Pl3	7	183	Planaria	Freshwater	0.884058
Pl4	7	169	Planaria	Freshwater	0.800948
Pl5	7	175	Planaria	Freshwater	0.862069
Pl6	7	176	Planaria	Freshwater	0.875622
Pl7	7	174	Planaria	Freshwater	0.852941
Pl8	7	183	Planaria	Freshwater	0.892683

## Sheet: Feuil2
StM1	0	132	Starfish	Seawater	1
StM2	0	117	Starfish	Seawater	1
StM3	0	115	Starfish	Seawater	1
StM4	0	112	Starfish	Seawater	1
StM5	0	132	Starfish	Seawater	1
StM6	0	124	Starfish	Seawater	1
StM1	1	104	Starfish	Seawater	0.787879
StM2	1	101	Starfish	Seawater	0.863248
StM3	1	99	Starfish	Seawater	0.86087
StM4	1	96	Starfish	Seawater	0.857143
StM5	1	96	Starfish	Seawater	0.727273
StM6	1	97	Starfish	Seawater	0.782258
StM1	2	60	Starfish	Seawater	0.454545
StM2	2	65	Starfish	Seawater	0.555556
StM3	2	71	Starfish	Seawater	0.617391
StM4	2	79	Starfish	Seawater	0.705357
StM5	2	83	Starfish	Seawater	0.628788
StM6	2	84	Starfish	Seawater	0.677419
StM1	3	55	Starfish	Seawater	0.416667
StM2	3	73	Starfish	Seawater	0.623932
StM3	3	72	Starfish	Seawater	0.626087
StM4	3	71	Starfish	Seawater	0.633929
StM5	3	78	Starfish	Seawater	0.590909
StM6	3	80	Starfish	Seawater	0.645161
StM1	4	-2	Starfish	Seawater	-0.0151515
StM2	4	-80	Starfish	Seawater	-0.683761
StM3	4	-307	Starfish	Seawater	-2.66957
StM4	4	-195	Starfish	Seawater	-1.74107
StM5	4	-291	Starfish	Seawater	-2.20455
StM6	4	-318	Starfish	Seawater	-2.56452
StM1	5	-281	Starfish	Seawater	-2.12879
StM2	5	-341	Starfish	Seawater	-2.91453
StM3	5	-310	Starfish	Seawater	-2.69565
StM4	5	-195	Starfish	Seawater	-1.74107
StM5	5	-327	Starfish	Seawater	-2.47727
StM6	5	-331	Starfish	Seawater	-2.66935
StM1	6	-160	Starfish	Seawater	-1.21212
StM2	6	-127	Starfish	Seawater	-1.08547
StM3	6	-156	Starfish	Seawater	-1.35652
StM4	6	-138	Starfish	Seawater	-1.23214
StM5	6	-202	Starfish	Seawater	-1.5303
StM6	6	-146	Starfish	Seawater	-1.17742
StM1	7	-236	Starfish	Seawater	-1.78788
StM2	7	-165	Starfish	Seawater	-1.41026
StM3	7	-252	Starfish	Seawater	-2.1913
StM4	7	-248	Starfish	Seawater	-2.21429
StM5	7	-286	Starfish	Seawater	-2.16667
StM6	7	-254	Starfish	Seawater	-2.04839
